# Supplementary material for: The Genetic Basis of Natural Variation in Drosophila melanogaster Immune Defense against Enterococcus faecalis
Source: Genes (Basel). 2020 Feb 22;11(2):234. doi: 10.3390/genes11020234 (PMC7074548; doi:10.3390/genes11020234)
Supplement: Supplementary file 1 [file genes-11-00234-s001.zip]

Archive with 5 entries (4 files):
- SuppFigs.docx
- __MACOSX/
- __MACOSX/._SuppFigs.docx
- SuppTables.xlsx
- __MACOSX/._SuppTables.xlsx
