# Supplementary material for: The Genetic Basis of Natural Variation in Drosophila melanogaster Immune Defense against Enterococcus faecalis
Source: Genes (Basel). 2020 Feb 22;11(2):234. doi: 10.3390/genes11020234 (PMC7074548; doi:10.3390/genes11020234)
Supplement: Supplementary file 1 [file genes-11-00234-s001.zip › SuppTables.xlsx]

## Sheet: S1. GWAS Hits
	Table S1. List of genetic variants with significant GWAS hits (P < 10-7). Variant ID is comprised chromosome_genomic position_variant type (SNP = single nucleotide polymorphism, INS = insertion, DEL = deletion); FBgn is the FlyBase gene name; Gene Name is the common name for the gene (if any); Annotation Symbol is the FlyBase annotation ID, where CG denotes protein coding genes and CR denotes non…
	Variant ID	FBgn	Gene Name	Annotation symbol	Variant type/location	GWAS P-val	Alt allele	AAC	DAC	MAF	Other associated genes/annotations
	2L_1012927_SNP	FBgn0031294	IA-2	CG31795	UTR_3_PRIME	1.20028e-08	G	184	8
	2L_1028588_SNP	FBgn0031294	IA-2	CG31795	INTRON	8.58169e-07	T	7	187
	2L_1455388_SNP					1.1256e-07	G	178	8
	2L_1461734_SNP					3.49308e-07	C	187	8
	2L_7216521_SNP	FBgn0031897		CG13784	INTRON	4.55531e-07	A	169	10
	2L_13380335_SNP	FBgn0025724	β'COP	CG6699	SYNONYMOUS_CODING	5.81367e-07	C	190	8
	2L_14075970_SNP	FBgn0028875	nAChRα5	CG32975	INTRON	1.61318e-07	G	170	10
	2L_17175585_SNP	FBgn0265544		CR44394	UPSTREAM	7.21423e-07	A	174	9
	2L_17921046_SNP					8.19001e-08	G	21	172
	2L_18516700_INS	FBgn0032685		CG10211	UPSTREAM	7.23251e-07	T	144	28
	2R_3784468_SNP	FBgn0050377		CG30377	INTRON	9.84515e-09	G	187	10
	2R_3946618_SNP	FBgn0033252		CG12769	INTRON	6.1431e-07	C	181	14
	2R_3952841_SNP	FBgn0033252		CG12769	UTR_5_PRIME	8.0215e-07	A	177	14		CG17977/DOWNSTREAM
	2R_6333646_SNP	FBgn0001122	Gαo	CG2204	INTRON	8.72896e-07	C	192	6
	2R_9434869_SNP	FBgn0033853		CG6145	INTRON	4.02941e-07	T	20	176		CG33156/DOWNSTREAM
	2R_9578143_SNP	FBgn0000633	fas	CG17716	INTRON	3.1753e-07	G	180	13
	2R_10916349_SNP	FBgn0029082	hbs	CG7449	INTRON	3.61314e-07	A	11	184
	2R_13735467_SNP	FBgn0041585	olf186-F	CG11430	INTRON	1.01524e-07	G	152	36		olf186-M/SYNONYMOUS_CODING
	2R_13735473_SNP	FBgn0041585	olf186-F	CG11430	INTRON	3.61718e-07	G	150	38		olf186-M/SYNONYMOUS_CODING
	2R_14973221_SNP	FBgn0004168	5-HT1A	CG16720	INTRON	6.5671e-07	T	174	22
	3L_1531261_SNP	FBgn0035227	Iml1	CG12090	INTRON	5.60638e-07	T	191	7		Ir62a/UPSTREAM
	3L_3530065_SNP	FBgn0005640	Eip63E	CG10579	INTRON	3.23689e-07	A	6	192
	3L_4837501_SNP	FBgn0035578		CG13707	DOWNSTREAM	3.76272e-07	A	185	11
	3L_5803624_SNP	FBgn0015806	S6k	CG10539	UTR_5_PRIME	7.58786e-07	A	10	187		CG5537/UPSTREAM
	3L_5803858_SNP	FBgn0015806	S6k	CG10539	UTR_5_PRIME	2.59426e-07	T	7	191		CG5537/UPSTREAM
	3L_5804461_SNP	FBgn0035639	krishah	CG5537	INTRON	4.23162e-09	A	10	189		S6k/UPSTREAM; mad2/DOWNSTREAM
	3L_5804466_SNP	FBgn0035639	krishah	CG5537	INTRON	4.23162e-09	A	10	189		S6k/UPSTREAM; mad2/DOWNSTREAM
	3L_5811256_SNP	FBgn0003984	vn	CG10491	NON_SYNONYMOUS_CODING	2.3338e-07	T	14	184
	3L_8178511_SNP	FBgn0035849	ERR	CG7404	INTRON	2.43011e-07	C	188	7
	3L_9688504_SNP	FBgn0036030		CG6767	INTRON	7.87439e-08	G	178	18		CR45121/EXON
	3L_10825164_SNP					9.09198e-07	T	177	17
	3L_11189437_SNP	FBgn0036144	GlcAT-P	CG6207	INTRON	1.13465e-07	C	185	9
	3L_11189465_SNP	FBgn0036144	GlcAT-P	CG6207	INTRON	3.02334e-07	C	185	11
	3L_11189467_SNP	FBgn0036144	GlcAT-P	CG6207	INTRON	6.27471e-08	A	185	10
	3L_11734691_SNP	FBgn0036202		CG6024	INTRON	8.35412e-07	G	159	32
	3L_12371313_SNP	FBgn0036279	Ncc69	CG4357	INTRON	5.79644e-08	T	187	9
	3R_3698650_SNP	FBgn0037525		CG17816	INTRON	1.67208e-07	C	180	9
	3R_4363255_SNP					1.47317e-07	A	183	10
	3R_17704694_SNP	FBgn0266406	asRNA:CR45046	CR45046	EXON	4.52413e-07	C	189	6		P5CDh2/SYNONYMOUS_CODING; CG34148/UPSTREAM
	3R_26094703_SNP					2.22355e-07	G	175	8
	3R_26095130_SNP					2.62076e-07	A	174	16
	X_5694413_SNP					1.32954e-07	G	190	6
	X_5975800_SNP	FBgn0029839		CG4660	UPSTREAM	1.21577e-07	T	193	6		raptor/DOWNSTREAM; Mipp2/DOWNSTREAM
	X_5985171_SNP	FBgn0026060	Mipp2	CG4317	NON_SYNONYMOUS_CODING	2.64003e-07	C	193	6		Nep1/UPSTREAM; CR44959/DOWNSTREAM; raptor/UPSTREAM
	X_8995063_SNP	FBgn0030087		CG7766	INTRON	9.66265e-07	A	188	7
	X_12944476_DEL	FBgn0265597	rad	CG44424	INTRON	5.35002e-07	CATATATACATAGCATGGCC	178	13
	X_13370166_SNP	FBgn0265416	Neto	CG44328	INTRON	9.42924e-07	A	114	11
	X_19453046_SNP	FBgn0262251	mir-977	CR42958	UPSTREAM	1.78073e-07	C	189	10		mir-976/DOWNSTREAM; mir-975/DOWNSTREAM; Grip84/DOWNSTREAM; mir-4966/DOWNSTREAM
	X_21101188_SNP	FBgn0052521		CG32521	INTRON	8.62769e-07	A	188	8
	X_21101218_SNP	FBgn0052521		CG32521	INTRON	9.9219e-07	C	188	9
	X_21101220_DEL	FBgn0052521		CG32521	INTRON	9.9219e-07	AGC	188	9
	X_21101229_SNP	FBgn0052521		CG32521	INTRON	9.9219e-07	C	188	9

## Sheet: S2. Candidate & neighbour genes
	Table S2. List of candidate genes of interest (GOI), their genomic neighbours and empty cassette controls, showing FlyBase (FB) gene annotation symbol; attP docking site; number of individuals infected with E. faecalis (EF) and Lysogeny Broth (LB, sterile prick control) per line; a brief description of gene function (GOIs only); Tajima's D (TajD) value; and the Tajima's D percentile ranking for t…
	BDSC Line	Gene	FB annotation	attP docking site	Gene type	Driver	# Infected EF	# pricked LB	Note	TajD	TajD Percentile
	36303			attP2	control	Act5c	164	141
	36303			attP2	control	C564	378	159
	36304			attP40	control	Act5c	296	137
	36304			attP40	control	C564	123	106
	33672	IA-2	CG31795	attP2	GOI	C564	150	110	protein tyrosine phosphatase	-0.0144	55th
	38914	Star	CG4385	attP2	Neighbour	Act5c	72	54	Neighbour to IA2	0.638289	79th
	42572	S6k	CG10539	attP40	GOI	Act5c	132	72	Ribosomal protein kinase	1.00103	88th
	44430	mad2	CG17498	attP2	GOI	C564	372	120	Mitotic spindle checkpoint component	0.04847	57th
	62238	krishah	CG5537	attP40	GOI	Act5c	117	57	Uracil phosphoribosyltransferase activity	-0.77161	26th
	63602	CG42272	CG42272	attP40	Neighbour	Act5c	100	56	Neighbour to Krishah/mad2/s6k	0.40542	71st
	51386	CG30377	CG30377	attP40	GOI	Act5c	99	72	Copper ion homeostasis	-0.690145	30th
	36745	Dgk	CG34361	attP2	Neighbour	Act5c	111	76	Neighbour to 30377	-0.375647	41st
	60086	CG6767	CG6767	attP40	GOI	C564	140	110	Ribose-phosphate diphosphokinase. Magnesium ion binding	-0.58645	33rd
	63638	CG6761	CG6761	attP40	Neighbour	C564	161	122	Neighbour to CG6767	0.57505	77th

## Sheet: S3. Bomanin Lines
	Table S3. List of Bomanin lines used in this study. BDSC Line is the Bloomington Drosophila Stock Centre Line ID; Gene is the Bomanin (Bom) gene that the RNAi construct targeted for knockdown, FB Annotation is the FlyBase (FB) annotation symbol, attP docking site is the site of insertion of the hairpin construct; Gene type denotes whether the line is a Bom knockdown or empty cassette control; # i…
	BDSC Line	Gene Name	Old Gene Name	FB Annotation	attP docking site	Gene type	# Infected EF	# pricked LB	TajD	TajD Percentile
	42599	BomS1	IM1	CG18108	attP40	Bomanin	101	28	1.15681	91st
	65901	BomBc1	IM23	CG15066	attP40	Bomanin	105	34	0.435323	72nd
	44562	BomS4		CG18107	attP40	Bomanin	110	32	-0.0559862	53rd
	42617	BomT1		CG43202	attP2	Bomanin	102	23	-0.246289	46th
	36304	attP40 Control			attP40	Control	105	36
	36303	attP2 Control			attP2	Control	116	39
